# Supplementary material for: Bioactive Polyketide and Diketopiperazine Derivatives from the Mangrove-Sediment-Derived Fungus Aspergillus sp. SCSIO41407
Source: Molecules. 2021 Aug 11;26(16):4851. doi: 10.3390/molecules26164851 (PMC8399180; doi:10.3390/molecules26164851)
Supplement: Supplementary file 1 [file molecules-26-04851-s001.zip]

Archive with 1 entries (1 files):
- molecules-1316045-supplementary.pdf
